# Supplementary material for: Expectations Versus Reality in Inhalation Technique—A Case–Control Study of Inhalation Technique in Patients with Asthma or COPD
Source: J Clin Med. 2025 Sep 27;14(19):6848. doi: 10.3390/jcm14196848 (PMC12525108; doi:10.3390/jcm14196848)
Supplement: Supplementary file 1 [file jcm-14-06848-s001.zip]

Archive with 2 entries (1 files):
- jcm-3870289-supplementary/
- jcm-3870289-supplementary/Dabrowska Supplemental Data CleanVersion19.09.25.pdf
